# Supplementary material for: ABA–ethylene crosstalk accelerates persimmon fruit softening via induction of DkNAC26 and DkNAC28
Source: Hortic Res. 2026 Feb 28;13(6):uhag055. doi: 10.1093/hr/uhag055 (PMC13242957; doi:10.1093/hr/uhag055)
Supplement: Web_Material_uhag055 [file web_material_uhag055.zip]

Archive with 2 entries (2 files):
- clean Supplementary Figure legends.docx
- Supplementary Table.xlsx
