# Supplementary material for: ABA–ethylene crosstalk accelerates persimmon fruit softening via induction of DkNAC26 and DkNAC28
Source: Hortic Res. 2026 Feb 28;13(6):uhag055. doi: 10.1093/hr/uhag055 (PMC13242957; doi:10.1093/hr/uhag055)
Supplement: Web_Material_uhag055 [file web_material_uhag055.zip › Supplementary Table.xlsx]

## Sheet: Sheet1
Supplemental Table 1. List of primers used in this study.
Primer name	Sequence (5’-3’)	Purpose
DkACS1-ex-F	GGGCATTCATCTCATCAGCG	Gene expression
DkACS1-ex-R	GGCAGCCTCTACGACCACAT
DkNCED2+3’-ex-F	GTATTGCTCGGCTCTTGCTT
DkNCED2+3’-ex-R	GGTGAGACTCGGACTTGGTA
DkNAC26-ex-F	AGCCACGGTTCGTCCTCCT
DkNAC26-ex-R	CAGCGATGCTTGCCCAGTC
DkNAC28-ex-F	AACCTCTGGCTGATGGTGTG
DkNAC28-ex-R	AAAAAGCCACGTCATTGCCC
DkActin-ex-F	CATGGAGAAAATCTGGCATCATAC
DkActin-ex-R	GAAGCACTGGGTGCTCTTCTG
DkNAC26-SKF	AGGACAGCCCAAGCTGAGCTCATGGGGATTCCGGAGAGTAAC	Gene cloning and dual-luciferase assay
DkNAC26-SKR	GGGCCCCCCCTCGAGGTCGACTTAATTCCACCTTTGCGCTGG
DkNAC28-SKF	AGGACAGCCCAAGCTGAGCTCATGGAAAGGATGTCTCTCCC
DkNAC28-SKR	GGGCCCCCCCTCGAGGTCGACTTGCCATTTTCTGTGTCATAA
proDkACS1-LUCF	GGCGAATTGGGTACCGGGGTACCGACGGCCCGGGCTGGTCCTG
proDkACS1-LUCR	TGGCGTCTTCCATGGCATGCCATGGTTTCTACTGTAATATATATAATGTATAATA
proDkNCED2+3’-LUCF	GGCGAATTGGGTACCCACATGGCCATGGCAATGGC
proDkNCED2+3’-LUCR	TGGCGTCTTCCATGGCATGGCTATTCGGACTATTC
DkNAC26-ADF	GTACCAGATTACGCTCATATGATGGGGATTCCGGAGAGTAAC	Y1H assays
DkNAC26-ADR	ATGCCCACCCGGGTGGAATTCTTAATTCCACCTTTGCGCTGG
DkNAC28-ADF	GTACCAGATTACGCTCATATGATGGAAAGGATGTCTCTCCC
DkNAC28-ADR	ATGCCCACCCGGGTGGAATTCTTGCCATTTTCTGTGTCATAA
proDkACS1-pAbAi-F	CTTGAATTCGAGCTCGGTACCGGGGTACCGACGGCCCGGGCTGGTCCTG
proDkACS1-pAbAi-F	GCACATGCCTCGAGGTCGACCATGCCATGGTTTCTACTGTAATATATATAATGTATAATA
proDkNCED2+3’-pAbAi-F	CTTGAATTCGAGCTCGGTACCCACATGGCCATGGCAATGGC
proDkNCED2+3’-pAbAi-F	GCACATGCCTCGAGGTCGACCATGGCTATTCGGACTATTC
DkNAC26-PGEX-F	CCGCGTGGATCCCCGGAATTCATGGGGATTCCGGAGAGTAA	EMSA assays
DkNAC26-PGEX-R	GATGCGGCCGCTCGAGTCGACTTAATTCCACCTTTGCGCTG
DkNAC28-PGEX-F	CCGCGTGGATCCCCGGAATTCATGGAAAGGATGTCTCTCCC
DkNAC28--PGEX-R	GATGCGGCCGCTCGAGTCGACTTATGACACAGAAAATGGCA

## Sheet: Sheet2
Supplementary Table 2 The gene lists of each module analysed by WGCNA
probes	moduleColor
EVM0000112	black
EVM0000175	black
EVM0000190	black
EVM0000217	black
EVM0000254	black
EVM0000278	black
EVM0000290	black
EVM0000327	black
EVM0000460	black
EVM0000480	black
EVM0000491	black
EVM0000523	black
EVM0000578	black
EVM0000604	black
EVM0000611	black
EVM0000641	black
EVM0000644	black
EVM0000678	black
EVM0000711	black
EVM0000754	black
EVM0000763	black
EVM0000768	black
EVM0000777	black
EVM0000785	black
EVM0000808	black
EVM0000818	black
EVM0000840	black
EVM0000858	black
EVM0000862	black
EVM0000891	black
EVM0000917	black
EVM0001042	black
EVM0001075	black
EVM0001078	black
EVM0001081	black
EVM0001112	black
EVM0001141	black
EVM0001159	black
EVM0001212	black
EVM0001252	black
EVM0001332	black
EVM0001340	black
EVM0001371	black
EVM0001431	black
EVM0001481	black
EVM0001487	black
EVM0001561	black
EVM0001656	black
EVM0001687	black
EVM0001689	black
EVM0001736	black
EVM0001782	black
EVM0001784	black
EVM0001804	black
EVM0001810	black
EVM0001820	black
EVM0001831	black
EVM0001844	black
EVM0001902	black
EVM0001934	black
EVM0001943	black
EVM0001944	black
EVM0002029	black
EVM0002047	black
EVM0002096	black
EVM0002155	black
EVM0002234	black
EVM0002252	black
EVM0002302	black
EVM0002310	black
EVM0002372	black
EVM0002426	black
EVM0002440	black
EVM0002472	black
EVM0002553	black
EVM0002562	black
EVM0002597	black
EVM0002607	black
EVM0002608	black
EVM0002671	black
EVM0002695	black
EVM0002703	black
EVM0002718	black
EVM0002735	black
EVM0002766	black
EVM0002773	black
EVM0002785	black
EVM0002789	black
EVM0002830	black
EVM0002832	black
EVM0002855	black
EVM0002916	black
EVM0002962	black
EVM0003008	black
EVM0003028	black
EVM0003068	black
EVM0003133	black
EVM0003243	black
EVM0003282	black
EVM0003392	black
EVM0003439	black
EVM0003469	black
EVM0003473	black
EVM0003489	black
EVM0003492	black
EVM0003495	black
EVM0003560	black
EVM0003641	black
EVM0003647	black
EVM0003678	black
EVM0003723	black
EVM0003741	black
EVM0003755	black
EVM0003784	black
EVM0003820	black
EVM0003857	black
EVM0003917	black
EVM0003931	black
EVM0003948	black
EVM0003955	black
EVM0003995	black
EVM0003996	black
EVM0004033	black
EVM0004075	black
EVM0004105	black
EVM0004156	black
EVM0004207	black
EVM0004211	black
EVM0004215	black
EVM0004220	black
EVM0004252	black
EVM0004282	black
EVM0004292	black
EVM0004316	black
EVM0004405	black
EVM0004429	black
EVM0004494	black
EVM0004496	black
EVM0004512	black
EVM0004549	black
EVM0004594	black
EVM0004600	black
EVM0004614	black
EVM0004674	black
EVM0004691	black
EVM0004790	black
EVM0004802	black
EVM0004830	black
EVM0004874	black
EVM0004880	black
EVM0004882	black
EVM0004918	black
EVM0004963	black
EVM0005002	black
EVM0005013	black
EVM0005023	black
EVM0005032	black
EVM0005040	black
EVM0005042	black
EVM0005087	black
EVM0005128	black
EVM0005150	black
EVM0005162	black
EVM0005194	black
EVM0005219	black
EVM0005222	black
EVM0005381	black
EVM0005388	black
EVM0005477	black
EVM0005521	black
EVM0005549	black
EVM0005581	black
EVM0005587	black
EVM0005620	black
EVM0005748	black
EVM0005811	black
EVM0005813	black
EVM0005831	black
EVM0005865	black
EVM0005894	black
EVM0005901	black
EVM0005923	black
EVM0006014	black
EVM0006033	black
EVM0006054	black
EVM0006096	black
EVM0006099	black
EVM0006100	black
EVM0006109	black
EVM0006132	black
EVM0006141	black
EVM0006147	black
EVM0006165	black
EVM0006216	black
EVM0006248	black
EVM0006270	black
EVM0006282	black
EVM0006311	black
EVM0006348	black
EVM0006398	black
EVM0006421	black
EVM0006422	black
EVM0006424	black
EVM0006453	black
EVM0006466	black
EVM0006479	black
EVM0006496	black
EVM0006569	black
EVM0006583	black
EVM0006701	black
EVM0006740	black
EVM0006854	black
EVM0006912	black
EVM0006916	black
EVM0006990	black
EVM0006994	black
EVM0007051	black
EVM0007093	black
EVM0007095	black
EVM0007102	black
EVM0007121	black
EVM0007139	black
EVM0007150	black
EVM0007197	black
EVM0007200	black
EVM0007251	black
EVM0007359	black
EVM0007398	black
EVM0007405	black
EVM0007406	black
EVM0007472	black
EVM0007496	black
EVM0007550	black
EVM0007556	black
EVM0007601	black
EVM0007612	black
EVM0007635	black
EVM0007639	black
EVM0007644	black
EVM0007672	black
EVM0007691	black
EVM0007733	black
EVM0007757	black
EVM0007799	black
EVM0007881	black
EVM0007905	black
EVM0007918	black
EVM0007951	black
EVM0007957	black
EVM0008036	black
EVM0008038	black
EVM0008061	black
EVM0008108	black
EVM0008235	black
EVM0008328	black
EVM0008349	black
EVM0008384	black
EVM0008404	black
EVM0008439	black
EVM0008465	black
EVM0008544	black
EVM0008553	black
EVM0008575	black
EVM0008636	black
EVM0008655	black
EVM0008677	black
EVM0008684	black
EVM0008765	black
EVM0008799	black
EVM0008812	black
EVM0008817	black
EVM0008862	black
EVM0008877	black
EVM0008925	black
EVM0008939	black
EVM0008940	black
EVM0008977	black
EVM0009069	black
EVM0009110	black
EVM0009158	black
EVM0009209	black
EVM0009240	black
EVM0009245	black
EVM0009340	black
EVM0009368	black
EVM0009370	black
EVM0009371	black
EVM0009391	black
EVM0009462	black
EVM0009479	black
EVM0009506	black
EVM0009534	black
EVM0009542	black
EVM0009580	black
EVM0009602	black
EVM0009633	black
EVM0009685	black
EVM0009714	black
EVM0009715	black
EVM0009803	black
EVM0009805	black
EVM0009835	black
EVM0009875	black
EVM0009916	black
EVM0009946	black
EVM0009980	black
EVM0010116	black
EVM0010159	black
EVM0010189	black
EVM0010223	black
EVM0010269	black
EVM0010275	black
EVM0010277	black
EVM0010331	black
EVM0010349	black
EVM0010359	black
EVM0010363	black
EVM0010366	black
EVM0010429	black
EVM0010443	black
EVM0010467	black
EVM0010495	black
EVM0010535	black
EVM0010584	black
EVM0010649	black
EVM0010700	black
EVM0010710	black
EVM0010730	black
EVM0010743	black
EVM0010781	black
EVM0010847	black
EVM0010901	black
EVM0010926	black
EVM0010947	black
EVM0011003	black
EVM0011043	black
EVM0011156	black
EVM0011257	black
EVM0011289	black
EVM0011450	black
EVM0011464	black
EVM0011475	black
EVM0011550	black
EVM0011555	black
EVM0011562	black
EVM0011578	black
EVM0011614	black
EVM0011654	black
EVM0011712	black
EVM0011754	black
EVM0011832	black
EVM0011839	black
EVM0011847	black
EVM0011874	black
EVM0011943	black
EVM0012006	black
EVM0012026	black
EVM0012030	black
EVM0012061	black
EVM0012121	black
EVM0012137	black
EVM0012178	black
EVM0012272	black
EVM0012306	black
EVM0012307	black
EVM0012311	black
EVM0012332	black
EVM0012350	black
EVM0012365	black
EVM0012393	black
EVM0012444	black
EVM0012632	black
EVM0012658	black
EVM0012683	black
EVM0012716	black
EVM0012751	black
EVM0012775	black
EVM0012963	black
EVM0012980	black
EVM0013091	black
EVM0013111	black
EVM0013135	black
EVM0013152	black
EVM0013156	black
EVM0013162	black
EVM0013176	black
EVM0013287	black
EVM0013389	black
EVM0013408	black
EVM0013430	black
EVM0013509	black
EVM0013520	black
EVM0013579	black
EVM0013757	black
EVM0013771	black
EVM0013801	black
EVM0013834	black
EVM0013845	black
EVM0013933	black
EVM0013939	black
EVM0013940	black
EVM0014014	black
EVM0014017	black
EVM0014018	black
EVM0014021	black
EVM0014043	black
EVM0014047	black
EVM0014051	black
EVM0014080	black
EVM0014086	black
EVM0014094	black
EVM0014103	black
EVM0014105	black
EVM0014118	black
EVM0014336	black
EVM0014341	black
EVM0014361	black
EVM0014451	black
EVM0014458	black
EVM0014476	black
EVM0014486	black
EVM0014495	black
EVM0014520	black
EVM0014575	black
EVM0014601	black
EVM0014636	black
EVM0014669	black
EVM0014676	black
EVM0014705	black
EVM0014784	black
EVM0014826	black
EVM0014911	black
EVM0015084	black
EVM0015096	black
EVM0015189	black
EVM0015241	black
EVM0015251	black
EVM0015276	black
EVM0015303	black
EVM0015308	black
EVM0015311	black
EVM0015314	black
EVM0015316	black
EVM0015325	black
EVM0015351	black
EVM0015365	black
EVM0015424	black
EVM0015437	black
EVM0015465	black
EVM0015493	black
EVM0015517	black
EVM0015571	black
EVM0015596	black
EVM0015741	black
EVM0015777	black
EVM0015888	black
EVM0015919	black
EVM0015952	black
EVM0016010	black
EVM0016016	black
EVM0016023	black
EVM0016056	black
EVM0016058	black
EVM0016139	black
EVM0016152	black
EVM0016162	black
EVM0016195	black
EVM0016213	black
EVM0016230	black
EVM0016253	black
EVM0016266	black
EVM0016269	black
EVM0016299	black
EVM0016390	black
EVM0016487	black
EVM0016519	black
EVM0016584	black
EVM0016585	black
EVM0016603	black
EVM0016664	black
EVM0016701	black
EVM0016746	black
EVM0016759	black
EVM0016778	black
EVM0016800	black
EVM0016826	black
EVM0016840	black
EVM0016875	black
EVM0016887	black
EVM0016914	black
EVM0016934	black
EVM0016993	black
EVM0017033	black
EVM0017056	black
EVM0017062	black
EVM0017104	black
EVM0017137	black
EVM0017166	black
EVM0017167	black
EVM0017267	black
EVM0017302	black
EVM0017318	black
EVM0017352	black
EVM0017373	black
EVM0017409	black
EVM0017448	black
EVM0017471	black
EVM0017482	black
EVM0017494	black
EVM0017501	black
EVM0017509	black
EVM0017615	black
EVM0017667	black
EVM0017696	black
EVM0017762	black
EVM0017776	black
EVM0017797	black
EVM0017801	black
EVM0017878	black
EVM0017919	black
EVM0017928	black
EVM0017969	black
EVM0017979	black
EVM0018083	black
EVM0018106	black
EVM0018121	black
EVM0018144	black
EVM0018146	black
EVM0018160	black
EVM0018201	black
EVM0018268	black
EVM0018277	black
EVM0018343	black
EVM0018369	black
EVM0018379	black
EVM0018398	black
EVM0018417	black
EVM0018469	black
EVM0018481	black
EVM0018496	black
EVM0018579	black
EVM0018606	black
EVM0018629	black
EVM0018675	black
EVM0018687	black
EVM0018699	black
EVM0018715	black
EVM0018733	black
EVM0018863	black
EVM0018894	black
EVM0018943	black
EVM0019002	black
EVM0019029	black
EVM0019052	black
EVM0019094	black
EVM0019106	black
EVM0019230	black
EVM0019270	black
EVM0019291	black
EVM0019308	black
EVM0019346	black
EVM0019401	black
EVM0019474	black
EVM0019534	black
EVM0019588	black
EVM0019600	black
EVM0019690	black
EVM0019716	black
EVM0019828	black
EVM0019852	black
EVM0019863	black
EVM0019933	black
EVM0019952	black
EVM0019981	black
EVM0019994	black
EVM0019999	black
EVM0020021	black
EVM0020083	black
EVM0020092	black
EVM0020154	black
EVM0020216	black
EVM0020236	black
EVM0020309	black
EVM0020354	black
EVM0020378	black
EVM0020427	black
EVM0020432	black
EVM0020452	black
EVM0020475	black
EVM0020509	black
EVM0020554	black
EVM0020593	black
EVM0020602	black
EVM0020636	black
EVM0020642	black
EVM0020712	black
EVM0020717	black
EVM0020736	black
EVM0020742	black
EVM0020831	black
EVM0020857	black
EVM0020881	black
EVM0020906	black
EVM0020928	black
EVM0020949	black
EVM0020964	black
EVM0020984	black
EVM0021071	black
EVM0021111	black
EVM0021112	black
EVM0021161	black
EVM0021219	black
EVM0021271	black
EVM0021410	black
EVM0021450	black
EVM0021461	black
EVM0021469	black
EVM0021498	black
EVM0021521	black
EVM0021524	black
EVM0021526	black
EVM0021542	black
EVM0021554	black
EVM0021601	black
EVM0021611	black
EVM0021617	black
EVM0021645	black
EVM0021727	black
EVM0021745	black
EVM0021750	black
EVM0021765	black
EVM0021812	black
EVM0021888	black
EVM0021941	black
EVM0021943	black
EVM0021953	black
EVM0022031	black
EVM0022094	black
EVM0022130	black
EVM0022142	black
EVM0022145	black
EVM0022177	black
EVM0022193	black
EVM0022198	black
EVM0022281	black
EVM0022283	black
EVM0022331	black
EVM0022336	black
EVM0022412	black
EVM0022421	black
EVM0022452	black
EVM0022504	black
EVM0022508	black
EVM0022529	black
EVM0022536	black
EVM0022551	black
EVM0022563	black
EVM0022649	black
EVM0022663	black
EVM0022673	black
EVM0022720	black
EVM0022748	black
EVM0022767	black
EVM0022853	black
EVM0022916	black
EVM0022962	black
EVM0023005	black
EVM0023013	black
EVM0023032	black
EVM0023122	black
EVM0023225	black
EVM0023235	black
EVM0023268	black
EVM0023274	black
EVM0023323	black
EVM0023422	black
EVM0023425	black
EVM0023449	black
EVM0023454	black
EVM0023481	black
EVM0023511	black
EVM0023623	black
EVM0023633	black
EVM0023634	black
EVM0023646	black
EVM0023656	black
EVM0023706	black
EVM0023743	black
EVM0023744	black
EVM0023761	black
EVM0023762	black
EVM0023807	black
EVM0023829	black
EVM0023870	black
EVM0023891	black
EVM0023907	black
EVM0023913	black
EVM0023927	black
EVM0023950	black
EVM0024028	black
EVM0024050	black
EVM0024055	black
EVM0024083	black
EVM0024170	black
EVM0024174	black
EVM0024180	black
EVM0024220	black
EVM0024243	black
EVM0024291	black
EVM0024298	black
EVM0024327	black
EVM0024337	black
EVM0024411	black
EVM0024441	black
EVM0024460	black
EVM0024474	black
EVM0024580	black
EVM0024598	black
EVM0024643	black
EVM0024646	black
EVM0024720	black
EVM0024766	black
EVM0024787	black
EVM0024931	black
EVM0024936	black
EVM0024967	black
EVM0024980	black
EVM0025053	black
EVM0025189	black
EVM0025194	black
EVM0025240	black
EVM0025262	black
EVM0025281	black
EVM0025292	black
EVM0025308	black
EVM0025384	black
EVM0025390	black
EVM0025416	black
EVM0025426	black
EVM0025452	black
EVM0025460	black
EVM0025471	black
EVM0025481	black
EVM0025544	black
EVM0025555	black
EVM0025596	black
EVM0025606	black
EVM0025715	black
EVM0025746	black
EVM0025793	black
EVM0025861	black
EVM0025869	black
EVM0025872	black
EVM0025882	black
EVM0025926	black
EVM0025976	black
EVM0026013	black
EVM0026041	black
EVM0026046	black
EVM0026077	black
EVM0026152	black
EVM0026227	black
EVM0026269	black
EVM0026279	black
EVM0026292	black
EVM0026299	black
EVM0026306	black
EVM0026348	black
EVM0026435	black
EVM0026438	black
EVM0026456	black
EVM0026524	black
EVM0026550	black
EVM0026565	black
EVM0026566	black
EVM0026596	black
EVM0026598	black
EVM0026664	black
EVM0026682	black
EVM0026721	black
EVM0026746	black
EVM0026795	black
EVM0026800	black
EVM0026835	black
EVM0026841	black
EVM0026864	black
EVM0026928	black
EVM0026941	black
EVM0026983	black
EVM0026992	black
EVM0027011	black
EVM0027040	black
EVM0027051	black
EVM0027079	black
EVM0027104	black
EVM0027115	black
EVM0027160	black
EVM0027188	black
EVM0027258	black
EVM0027268	black
EVM0027296	black
EVM0027336	black
EVM0027390	black
EVM0027437	black
EVM0027468	black
EVM0027494	black
EVM0027519	black
EVM0027586	black
EVM0027601	black
EVM0027615	black
EVM0027623	black
EVM0027630	black
EVM0027677	black
EVM0027682	black
EVM0027706	black
EVM0027728	black
EVM0027758	black
EVM0027773	black
EVM0027779	black
EVM0027795	black
EVM0027797	black
EVM0027810	black
EVM0027843	black
EVM0027845	black
EVM0027892	black
EVM0028036	black
EVM0028164	black
EVM0028226	black
EVM0028232	black
EVM0028241	black
EVM0028260	black
EVM0028268	black
EVM0028305	black
EVM0028315	black
EVM0028316	black
EVM0028386	black
EVM0028403	black
EVM0028405	black
EVM0028464	black
EVM0028476	black
EVM0028493	black
EVM0028543	black
EVM0028664	black
EVM0028703	black
EVM0028705	black
EVM0028737	black
EVM0028756	black
EVM0028764	black
EVM0028820	black
EVM0028824	black
EVM0028835	black
EVM0028841	black
EVM0028847	black
EVM0028852	black
EVM0028862	black
EVM0028864	black
EVM0028867	black
EVM0028894	black
EVM0028905	black
EVM0028938	black
EVM0028987	black
EVM0029017	black
EVM0029098	black
EVM0029106	black
EVM0029109	black
EVM0029126	black
EVM0029128	black
EVM0029132	black
EVM0029164	black
EVM0029214	black
EVM0029229	black
EVM0029239	black
EVM0029350	black
EVM0029392	black
EVM0029466	black
EVM0029553	black
EVM0029574	black
EVM0029577	black
EVM0029606	black
EVM0029640	black
EVM0029643	black
EVM0029647	black
EVM0029655	black
EVM0029687	black
EVM0029699	black
EVM0029743	black
EVM0029778	black
EVM0029803	black
EVM0029852	black
EVM0029872	black
EVM0029953	black
EVM0029955	black
EVM0029986	black
EVM0030001	black
EVM0030060	black
EVM0030079	black
EVM0030098	black
EVM0030110	black
EVM0030123	black
EVM0030126	black
EVM0030139	black
EVM0030191	black
EVM0030233	black
EVM0030255	black
EVM0030304	black
EVM0030328	black
EVM0030435	black
EVM0030443	black
EVM0030448	black
EVM0030566	black
EVM0030574	black
EVM0030610	black
EVM0030613	black
EVM0030645	black
EVM0030672	black
EVM0030690	black
EVM0030721	black
EVM0030748	black
EVM0030777	black
EVM0030779	black
EVM0030819	black
EVM0030824	black
EVM0030848	black
EVM0030867	black
EVM0030871	black
EVM0030881	black
EVM0030885	black
EVM0030914	black
EVM0030967	black
EVM0031046	black
EVM0031062	black
EVM0031075	black
EVM0031128	black
EVM0031154	black
EVM0031179	black
EVM0031208	black
EVM0031209	black
EVM0031220	black
EVM0031293	black
EVM0031303	black
EVM0031305	black
EVM0031383	black
EVM0031392	black
EVM0031399	black
EVM0031433	black
EVM0031436	black
EVM0031459	black
EVM0031474	black
EVM0031557	black
EVM0031567	black
EVM0031723	black
EVM0031742	black
EVM0031750	black
EVM0031758	black
EVM0031780	black
EVM0031839	black
EVM0031853	black
EVM0031858	black
EVM0031876	black
EVM0031883	black
EVM0031887	black
EVM0031929	black
EVM0031935	black
EVM0031941	black
EVM0031944	black
EVM0031967	black
EVM0032006	black
EVM0032047	black
EVM0032170	black
EVM0032179	black
EVM0032186	black
EVM0032214	black
EVM0032303	black
EVM0032326	black
EVM0032393	black
EVM0032399	black
EVM0032419	black
EVM0032427	black
EVM0032429	black
EVM0032466	black
EVM0032491	black
EVM0032504	black
EVM0032506	black
EVM0000015	blue
EVM0000016	blue
EVM0000023	blue
EVM0000026	blue
EVM0000035	blue
EVM0000038	blue
EVM0000039	blue
EVM0000044	blue
EVM0000057	blue
EVM0000058	blue
EVM0000068	blue
EVM0000073	blue
EVM0000081	blue
EVM0000090	blue
EVM0000091	blue
EVM0000092	blue
EVM0000097	blue
EVM0000106	blue
EVM0000110	blue
EVM0000115	blue
EVM0000119	blue
EVM0000123	blue
EVM0000128	blue
EVM0000140	blue
EVM0000143	blue
EVM0000147	blue
EVM0000159	blue
EVM0000172	blue
EVM0000180	blue
EVM0000186	blue
EVM0000188	blue
EVM0000209	blue
EVM0000211	blue
EVM0000242	blue
EVM0000246	blue
EVM0000252	blue
EVM0000256	blue
EVM0000268	blue
EVM0000270	blue
EVM0000271	blue
EVM0000291	blue
EVM0000297	blue
EVM0000310	blue
EVM0000313	blue
EVM0000325	blue
EVM0000332	blue
EVM0000393	blue
EVM0000395	blue
EVM0000412	blue
EVM0000434	blue
EVM0000438	blue
EVM0000448	blue
EVM0000449	blue
EVM0000459	blue
EVM0000466	blue
EVM0000472	blue
EVM0000497	blue
EVM0000501	blue
EVM0000516	blue
EVM0000533	blue
EVM0000535	blue
EVM0000555	blue
EVM0000574	blue
EVM0000580	blue
EVM0000596	blue
EVM0000601	blue
EVM0000608	blue
EVM0000616	blue
EVM0000632	blue
EVM0000634	blue
EVM0000635	blue
EVM0000639	blue
EVM0000653	blue
EVM0000675	blue
EVM0000681	blue
EVM0000683	blue
EVM0000691	blue
EVM0000693	blue
EVM0000694	blue
EVM0000707	blue
EVM0000720	blue
EVM0000732	blue
EVM0000738	blue
EVM0000744	blue
EVM0000774	blue
EVM0000781	blue
EVM0000783	blue
EVM0000791	blue
EVM0000816	blue
EVM0000848	blue
EVM0000849	blue
EVM0000852	blue
EVM0000859	blue
EVM0000879	blue
EVM0000886	blue
EVM0000890	blue
EVM0000908	blue
EVM0000939	blue
EVM0000941	blue
EVM0000951	blue
EVM0000954	blue
EVM0000973	blue
EVM0000974	blue
EVM0000990	blue
EVM0001014	blue
EVM0001018	blue
EVM0001043	blue
EVM0001045	blue
EVM0001066	blue
EVM0001067	blue
EVM0001068	blue
EVM0001070	blue
EVM0001072	blue
EVM0001085	blue
EVM0001092	blue
EVM0001096	blue
EVM0001108	blue
EVM0001120	blue
EVM0001124	blue
EVM0001142	blue
EVM0001150	blue
EVM0001186	blue
EVM0001194	blue
EVM0001224	blue
EVM0001237	blue
EVM0001238	blue
EVM0001240	blue
EVM0001254	blue
EVM0001258	blue
EVM0001272	blue
EVM0001322	blue
EVM0001326	blue
EVM0001341	blue
EVM0001360	blue
EVM0001361	blue
EVM0001368	blue
EVM0001381	blue
EVM0001383	blue
EVM0001384	blue
EVM0001387	blue
EVM0001403	blue
EVM0001406	blue
EVM0001412	blue
EVM0001419	blue
EVM0001435	blue
EVM0001437	blue
EVM0001442	blue
EVM0001484	blue
EVM0001490	blue
EVM0001505	blue
EVM0001521	blue
EVM0001534	blue
EVM0001553	blue
EVM0001554	blue
EVM0001575	blue
EVM0001586	blue
EVM0001599	blue
EVM0001612	blue
EVM0001625	blue
EVM0001629	blue
EVM0001643	blue
EVM0001657	blue
EVM0001681	blue
EVM0001684	blue
EVM0001708	blue
EVM0001714	blue
EVM0001724	blue
EVM0001729	blue
EVM0001734	blue
EVM0001745	blue
EVM0001764	blue
EVM0001785	blue
EVM0001793	blue
EVM0001802	blue
EVM0001807	blue
EVM0001809	blue
EVM0001830	blue
EVM0001832	blue
EVM0001848	blue
EVM0001863	blue
EVM0001864	blue
EVM0001877	blue
EVM0001888	blue
EVM0001894	blue
EVM0001906	blue
EVM0001920	blue
EVM0001926	blue
EVM0001941	blue
EVM0001949	blue
EVM0001958	blue
EVM0001967	blue
EVM0001969	blue
EVM0001992	blue
EVM0001997	blue
EVM0001999	blue
EVM0002003	blue
EVM0002022	blue
EVM0002031	blue
EVM0002039	blue
EVM0002052	blue
EVM0002053	blue
EVM0002062	blue
EVM0002075	blue
EVM0002081	blue
EVM0002086	blue
EVM0002104	blue
EVM0002105	blue
EVM0002106	blue
EVM0002107	blue
EVM0002111	blue
EVM0002125	blue
EVM0002133	blue
EVM0002135	blue
EVM0002159	blue
EVM0002166	blue
EVM0002181	blue
EVM0002185	blue
EVM0002189	blue
EVM0002191	blue
EVM0002200	blue
EVM0002202	blue
EVM0002203	blue
EVM0002206	blue
EVM0002207	blue
EVM0002210	blue
EVM0002221	blue
EVM0002224	blue
EVM0002228	blue
EVM0002230	blue
EVM0002237	blue
EVM0002248	blue
EVM0002268	blue
EVM0002270	blue
EVM0002285	blue
EVM0002295	blue
EVM0002304	blue
EVM0002323	blue
EVM0002335	blue
EVM0002340	blue
EVM0002346	blue
EVM0002362	blue
EVM0002367	blue
EVM0002416	blue
EVM0002417	blue
EVM0002418	blue
EVM0002425	blue
EVM0002434	blue
EVM0002442	blue
EVM0002450	blue
EVM0002453	blue
EVM0002462	blue
EVM0002471	blue
EVM0002484	blue
EVM0002534	blue
EVM0002535	blue
EVM0002560	blue
EVM0002572	blue
EVM0002585	blue
EVM0002589	blue
EVM0002595	blue
EVM0002601	blue
EVM0002621	blue
EVM0002629	blue
EVM0002638	blue
EVM0002649	blue
EVM0002662	blue
EVM0002667	blue
EVM0002672	blue
EVM0002679	blue
EVM0002682	blue
EVM0002693	blue
EVM0002702	blue
EVM0002742	blue
EVM0002748	blue
EVM0002754	blue
EVM0002772	blue
EVM0002784	blue
EVM0002795	blue
EVM0002803	blue
EVM0002813	blue
EVM0002818	blue
EVM0002819	blue
EVM0002841	blue
EVM0002847	blue
EVM0002849	blue
EVM0002852	blue
EVM0002858	blue
EVM0002865	blue
EVM0002871	blue
EVM0002874	blue
EVM0002876	blue
EVM0002878	blue
EVM0002881	blue
EVM0002882	blue
EVM0002888	blue
EVM0002893	blue
EVM0002897	blue
EVM0002912	blue
EVM0002922	blue
EVM0002957	blue
EVM0002965	blue
EVM0002983	blue
EVM0002991	blue
EVM0002996	blue
EVM0003026	blue
EVM0003029	blue
EVM0003034	blue
EVM0003038	blue
EVM0003056	blue
EVM0003062	blue
EVM0003075	blue
EVM0003076	blue
EVM0003080	blue
EVM0003085	blue
EVM0003092	blue
EVM0003093	blue
EVM0003103	blue
EVM0003125	blue
EVM0003128	blue
EVM0003136	blue
EVM0003142	blue
EVM0003151	blue
EVM0003167	blue
EVM0003171	blue
EVM0003191	blue
EVM0003208	blue
EVM0003225	blue
EVM0003229	blue
EVM0003273	blue
EVM0003312	blue
EVM0003318	blue
EVM0003346	blue
EVM0003361	blue
EVM0003364	blue
EVM0003369	blue
EVM0003372	blue
EVM0003380	blue
EVM0003389	blue
EVM0003429	blue
EVM0003430	blue
EVM0003441	blue
EVM0003442	blue
EVM0003447	blue
EVM0003472	blue
EVM0003477	blue
EVM0003480	blue
EVM0003485	blue
EVM0003509	blue
EVM0003510	blue
EVM0003516	blue
EVM0003547	blue
EVM0003551	blue
EVM0003553	blue
EVM0003557	blue
EVM0003582	blue
EVM0003587	blue
EVM0003589	blue
EVM0003604	blue
EVM0003605	blue
EVM0003622	blue
EVM0003624	blue
EVM0003636	blue
EVM0003645	blue
EVM0003679	blue
EVM0003685	blue
EVM0003687	blue
EVM0003691	blue
EVM0003694	blue
EVM0003731	blue
EVM0003754	blue
EVM0003765	blue
EVM0003769	blue
EVM0003775	blue
EVM0003788	blue
EVM0003789	blue
EVM0003803	blue
EVM0003805	blue
EVM0003815	blue
EVM0003837	blue
EVM0003855	blue
EVM0003861	blue
EVM0003867	blue
EVM0003874	blue
EVM0003879	blue
EVM0003893	blue
EVM0003897	blue
EVM0003903	blue
EVM0003911	blue
EVM0003912	blue
EVM0003921	blue
EVM0003934	blue
EVM0003937	blue
EVM0003951	blue
EVM0003953	blue
EVM0003956	blue
EVM0003963	blue
EVM0003969	blue
EVM0003971	blue
EVM0003981	blue
EVM0003985	blue
EVM0003988	blue
EVM0004001	blue
EVM0004009	blue
EVM0004014	blue
EVM0004021	blue
EVM0004046	blue
EVM0004062	blue
EVM0004087	blue
EVM0004090	blue
EVM0004097	blue
EVM0004103	blue
EVM0004104	blue
EVM0004130	blue
EVM0004137	blue
EVM0004158	blue
EVM0004159	blue
EVM0004162	blue
EVM0004178	blue
EVM0004184	blue
EVM0004218	blue
EVM0004226	blue
EVM0004250	blue
EVM0004251	blue
EVM0004260	blue
EVM0004262	blue
EVM0004271	blue
EVM0004293	blue
EVM0004298	blue
EVM0004326	blue
EVM0004328	blue
EVM0004335	blue
EVM0004360	blue
EVM0004363	blue
EVM0004376	blue
EVM0004383	blue
EVM0004399	blue
EVM0004401	blue
EVM0004427	blue
EVM0004441	blue
EVM0004450	blue
EVM0004460	blue
EVM0004476	blue
EVM0004478	blue
EVM0004481	blue
EVM0004486	blue
EVM0004487	blue
EVM0004488	blue
EVM0004500	blue
EVM0004508	blue
EVM0004518	blue
EVM0004525	blue
EVM0004526	blue
EVM0004535	blue
EVM0004536	blue
EVM0004539	blue
EVM0004547	blue
EVM0004551	blue
EVM0004552	blue
EVM0004570	blue
EVM0004577	blue
EVM0004583	blue
EVM0004602	blue
EVM0004606	blue
EVM0004611	blue
EVM0004612	blue
EVM0004613	blue
EVM0004618	blue
EVM0004619	blue
EVM0004621	blue
EVM0004626	blue
EVM0004643	blue
EVM0004646	blue
EVM0004663	blue
EVM0004680	blue
EVM0004709	blue
EVM0004717	blue
EVM0004723	blue
EVM0004728	blue
EVM0004741	blue
EVM0004745	blue
EVM0004762	blue
EVM0004765	blue
EVM0004777	blue
EVM0004781	blue
EVM0004785	blue
EVM0004788	blue
EVM0004791	blue
EVM0004797	blue
EVM0004799	blue
EVM0004805	blue
EVM0004832	blue
EVM0004866	blue
EVM0004877	blue
EVM0004887	blue
EVM0004889	blue
EVM0004907	blue
EVM0004911	blue
EVM0004912	blue
EVM0004931	blue
EVM0004942	blue
EVM0004950	blue
EVM0004955	blue
EVM0004961	blue
EVM0004962	blue
EVM0004967	blue
EVM0004973	blue
EVM0004980	blue
EVM0004981	blue
EVM0004991	blue
EVM0005027	blue
EVM0005031	blue
EVM0005036	blue
EVM0005056	blue
EVM0005068	blue
EVM0005078	blue
EVM0005082	blue
EVM0005106	blue
EVM0005107	blue
EVM0005114	blue
EVM0005117	blue
EVM0005145	blue
EVM0005147	blue
EVM0005155	blue
EVM0005156	blue
EVM0005158	blue
EVM0005168	blue
EVM0005171	blue
EVM0005214	blue
EVM0005272	blue
EVM0005294	blue
EVM0005308	blue
EVM0005314	blue
EVM0005323	blue
EVM0005334	blue
EVM0005340	blue
EVM0005341	blue
EVM0005347	blue
EVM0005351	blue
EVM0005354	blue
EVM0005361	blue
EVM0005371	blue
EVM0005386	blue
EVM0005392	blue
EVM0005394	blue
EVM0005395	blue
EVM0005410	blue
EVM0005411	blue
EVM0005435	blue
EVM0005437	blue
EVM0005439	blue
EVM0005440	blue
EVM0005454	blue
EVM0005469	blue
EVM0005471	blue
EVM0005503	blue
EVM0005507	blue
EVM0005511	blue
EVM0005520	blue
EVM0005529	blue
EVM0005543	blue
EVM0005560	blue
EVM0005562	blue
EVM0005569	blue
EVM0005574	blue
EVM0005575	blue
EVM0005612	blue
EVM0005617	blue
EVM0005621	blue
EVM0005624	blue
EVM0005628	blue
EVM0005639	blue
EVM0005666	blue
EVM0005670	blue
EVM0005677	blue
EVM0005679	blue
EVM0005694	blue
EVM0005697	blue
EVM0005710	blue
EVM0005712	blue
EVM0005724	blue
EVM0005740	blue
EVM0005750	blue
EVM0005758	blue
EVM0005764	blue
EVM0005770	blue
EVM0005800	blue
EVM0005830	blue
EVM0005848	blue
EVM0005861	blue
EVM0005867	blue
EVM0005885	blue
EVM0005900	blue
EVM0005902	blue
EVM0005910	blue
EVM0005922	blue
EVM0005937	blue
EVM0005943	blue
EVM0005954	blue
EVM0005966	blue
EVM0005972	blue
EVM0005977	blue
EVM0005983	blue
EVM0005986	blue
EVM0006018	blue
EVM0006032	blue
EVM0006034	blue
EVM0006042	blue
EVM0006062	blue
EVM0006075	blue
EVM0006076	blue
EVM0006080	blue
EVM0006083	blue
EVM0006107	blue
EVM0006108	blue
EVM0006116	blue
EVM0006120	blue
EVM0006128	blue
EVM0006138	blue
EVM0006148	blue
EVM0006154	blue
EVM0006183	blue
EVM0006185	blue
EVM0006203	blue
EVM0006211	blue
EVM0006212	blue
EVM0006218	blue
EVM0006227	blue
EVM0006242	blue
EVM0006246	blue
EVM0006264	blue
EVM0006281	blue
EVM0006290	blue
EVM0006291	blue
EVM0006296	blue
EVM0006300	blue
EVM0006331	blue
EVM0006352	blue
EVM0006376	blue
EVM0006377	blue
EVM0006382	blue
EVM0006392	blue
EVM0006397	blue
EVM0006399	blue
EVM0006400	blue
EVM0006403	blue
EVM0006409	blue
EVM0006418	blue
EVM0006440	blue
EVM0006442	blue
EVM0006447	blue
EVM0006458	blue
EVM0006460	blue
EVM0006478	blue
EVM0006481	blue
EVM0006508	blue
EVM0006511	blue
EVM0006525	blue
EVM0006526	blue
EVM0006534	blue
EVM0006541	blue
EVM0006542	blue
EVM0006550	blue
EVM0006560	blue
EVM0006584	blue
EVM0006591	blue
EVM0006598	blue
EVM0006608	blue
EVM0006622	blue
EVM0006630	blue
EVM0006634	blue
EVM0006646	blue
EVM0006654	blue
EVM0006679	blue
EVM0006686	blue
EVM0006697	blue
EVM0006704	blue
EVM0006706	blue
EVM0006719	blue
EVM0006720	blue
EVM0006721	blue
EVM0006734	blue
EVM0006736	blue
EVM0006748	blue
EVM0006753	blue
EVM0006768	blue
EVM0006774	blue
EVM0006788	blue
EVM0006794	blue
EVM0006804	blue
EVM0006809	blue
EVM0006814	blue
EVM0006817	blue
EVM0006832	blue
EVM0006839	blue
EVM0006851	blue
EVM0006857	blue
EVM0006861	blue
EVM0006865	blue
EVM0006876	blue
EVM0006883	blue
EVM0006884	blue
EVM0006890	blue
EVM0006893	blue
EVM0006903	blue
EVM0006905	blue
EVM0006908	blue
EVM0006911	blue
EVM0006946	blue
EVM0006954	blue
EVM0006963	blue
EVM0006970	blue
EVM0006980	blue
EVM0007002	blue
EVM0007005	blue
EVM0007008	blue
EVM0007029	blue
EVM0007040	blue
EVM0007060	blue
EVM0007073	blue
EVM0007087	blue
EVM0007106	blue
EVM0007109	blue
EVM0007113	blue
EVM0007120	blue
EVM0007128	blue
EVM0007131	blue
EVM0007137	blue
EVM0007151	blue
EVM0007160	blue
EVM0007162	blue
EVM0007170	blue
EVM0007175	blue
EVM0007176	blue
EVM0007182	blue
EVM0007183	blue
EVM0007188	blue
EVM0007192	blue
EVM0007222	blue
EVM0007226	blue
EVM0007231	blue
EVM0007243	blue
EVM0007247	blue
EVM0007250	blue
EVM0007252	blue
EVM0007255	blue
EVM0007274	blue
EVM0007279	blue
EVM0007295	blue
EVM0007311	blue
EVM0007323	blue
EVM0007326	blue
EVM0007331	blue
EVM0007348	blue
EVM0007352	blue
EVM0007358	blue
EVM0007360	blue
EVM0007367	blue
EVM0007373	blue
EVM0007376	blue
EVM0007382	blue
EVM0007390	blue
EVM0007399	blue
EVM0007401	blue
EVM0007426	blue
EVM0007444	blue
EVM0007450	blue
EVM0007477	blue
EVM0007487	blue
EVM0007512	blue
EVM0007523	blue
EVM0007530	blue
EVM0007533	blue
EVM0007538	blue
EVM0007544	blue
EVM0007546	blue
EVM0007549	blue
EVM0007574	blue
EVM0007576	blue
EVM0007579	blue
EVM0007584	blue
EVM0007593	blue
EVM0007595	blue
EVM0007609	blue
EVM0007617	blue
EVM0007625	blue
EVM0007629	blue
EVM0007649	blue
EVM0007661	blue
EVM0007665	blue
EVM0007681	blue
EVM0007697	blue
EVM0007700	blue
EVM0007701	blue
EVM0007710	blue
EVM0007717	blue
EVM0007744	blue
EVM0007762	blue
EVM0007783	blue
EVM0007784	blue
EVM0007791	blue
EVM0007815	blue
EVM0007857	blue
EVM0007865	blue
EVM0007871	blue
EVM0007873	blue
EVM0007874	blue
EVM0007880	blue
EVM0007884	blue
EVM0007885	blue
EVM0007889	blue
EVM0007916	blue
EVM0007919	blue
EVM0007931	blue
EVM0007934	blue
EVM0007944	blue
EVM0007947	blue
EVM0007959	blue
EVM0007974	blue
EVM0007975	blue
EVM0007984	blue
EVM0007988	blue
EVM0007994	blue
EVM0008004	blue
EVM0008018	blue
EVM0008020	blue
EVM0008027	blue
EVM0008051	blue
EVM0008053	blue
EVM0008055	blue
EVM0008074	blue
EVM0008088	blue
EVM0008099	blue
EVM0008100	blue
EVM0008101	blue
EVM0008103	blue
EVM0008106	blue
EVM0008110	blue
EVM0008114	blue
EVM0008115	blue
EVM0008134	blue
EVM0008152	blue
EVM0008173	blue
EVM0008185	blue
EVM0008210	blue
EVM0008216	blue
EVM0008219	blue
EVM0008238	blue
EVM0008247	blue
EVM0008254	blue
EVM0008256	blue
EVM0008271	blue
EVM0008279	blue
EVM0008280	blue
EVM0008286	blue
EVM0008296	blue
EVM0008302	blue
EVM0008312	blue
EVM0008316	blue
EVM0008338	blue
EVM0008340	blue
EVM0008365	blue
EVM0008366	blue
EVM0008367	blue
EVM0008375	blue
EVM0008377	blue
EVM0008387	blue
EVM0008393	blue
EVM0008399	blue
EVM0008402	blue
EVM0008406	blue
EVM0008414	blue
EVM0008447	blue
EVM0008452	blue
EVM0008461	blue
EVM0008463	blue
EVM0008475	blue
EVM0008482	blue
EVM0008485	blue
EVM0008495	blue
EVM0008534	blue
EVM0008539	blue
EVM0008546	blue
EVM0008558	blue
EVM0008561	blue
EVM0008568	blue
EVM0008578	blue
EVM0008612	blue
EVM0008618	blue
EVM0008627	blue
EVM0008648	blue
EVM0008667	blue
EVM0008675	blue
EVM0008676	blue
EVM0008679	blue
EVM0008687	blue
EVM0008688	blue
EVM0008690	blue
EVM0008693	blue
EVM0008697	blue
EVM0008705	blue
EVM0008708	blue
EVM0008734	blue
EVM0008739	blue
EVM0008745	blue
EVM0008751	blue
EVM0008780	blue
EVM0008783	blue
EVM0008787	blue
EVM0008792	blue
EVM0008796	blue
EVM0008832	blue
EVM0008836	blue
EVM0008840	blue
EVM0008849	blue
EVM0008852	blue
EVM0008853	blue
EVM0008858	blue
EVM0008860	blue
EVM0008881	blue
EVM0008892	blue
EVM0008896	blue
EVM0008903	blue
EVM0008924	blue
EVM0008938	blue
EVM0008950	blue
EVM0008956	blue
EVM0008962	blue
EVM0008982	blue
EVM0008987	blue
EVM0008998	blue
EVM0008999	blue
EVM0009001	blue
EVM0009003	blue
EVM0009026	blue
EVM0009027	blue
EVM0009031	blue
EVM0009032	blue
EVM0009038	blue
EVM0009039	blue
EVM0009040	blue
EVM0009043	blue
EVM0009056	blue
EVM0009063	blue
EVM0009064	blue
EVM0009075	blue
EVM0009078	blue
EVM0009097	blue
EVM0009114	blue
EVM0009128	blue
EVM0009134	blue
EVM0009140	blue
EVM0009142	blue
EVM0009147	blue
EVM0009148	blue
EVM0009154	blue
EVM0009163	blue
EVM0009177	blue
EVM0009180	blue
EVM0009190	blue
EVM0009201	blue
EVM0009212	blue
EVM0009222	blue
EVM0009224	blue
EVM0009229	blue
EVM0009238	blue
EVM0009243	blue
EVM0009258	blue
EVM0009261	blue
EVM0009266	blue
EVM0009274	blue
EVM0009293	blue
EVM0009300	blue
EVM0009308	blue
EVM0009330	blue
EVM0009336	blue
EVM0009351	blue
EVM0009359	blue
EVM0009364	blue
EVM0009383	blue
EVM0009397	blue
EVM0009413	blue
EVM0009419	blue
EVM0009422	blue
EVM0009427	blue
EVM0009428	blue
EVM0009436	blue
EVM0009438	blue
EVM0009458	blue
EVM0009472	blue
EVM0009473	blue
EVM0009484	blue
EVM0009527	blue
EVM0009538	blue
EVM0009543	blue
EVM0009547	blue
EVM0009558	blue
EVM0009571	blue
EVM0009577	blue
EVM0009589	blue
EVM0009613	blue
EVM0009616	blue
EVM0009623	blue
EVM0009625	blue
EVM0009651	blue
EVM0009661	blue
EVM0009678	blue
EVM0009696	blue
EVM0009699	blue
EVM0009705	blue
EVM0009712	blue
EVM0009726	blue
EVM0009736	blue
EVM0009738	blue
EVM0009745	blue
EVM0009751	blue
[truncated: 14,909 more rows]

## Sheet: Sheet3
Supplementary Table 3 Pearson correlation coefficient between all the physiological parameters and different modules.
phenotype	MEgreen	MEturquoise	MElightcyan	MEblack	MEcyan	MEpink	MEtan	MEblue	MEgreenyellow	MEyellow	MEgrey
firmness	−0.38	−0.95	0.59	0.32	0.82	0.73	0.5	0.87	0.6	0.54	0.1
ETH	−0.24	−0.31	0.043	−0.19	−0.046	0.033	0.15	0.01	0.29	−0.01	−0.001
ACC	0.39	0.66	−0.15	−0.28	−0.68	−0.75	−0.59	−0.71	−0.39	−0.23	−0.45

## Sheet: Sheet4
Supplementary Table 4 ABA treatment related gene expression heatmap
FPKM	ID	0d	A1d	A2d	A4d	A6d	A10d	CH1d	CH2d	CH4d	CH6d	CH10d
	EVM0002239	14.2867	16.6733	14.91	15.1067	14.2767	27.5033	13.99	14.1667	11.6	12.5267	18.23
	EVM0003933	9.77333	16.7233	14.71	8.7	9.85	92.1533	13.9367	13.67	7.28667	5.41667	19.6067
	EVM0004074	44.7133	69.4133	78.73	105.8	93.8167	537.57	46.9133	44.8933	39.7633	43.3367	87.3067
	EVM0006214	88.7033	89.5067	98.8067	104.35	102.27	123.563	92.2633	88.7	84.8967	88.6033	91.44
	EVM0007541	13.5267	11.3367	12.1667	10.14	12.1433	28.8167	10.9467	8.98667	9.03333	9.79333	12.9967
	EVM0008764	28.6767	46.6167	53.9067	59.59	68.9067	165.687	36.26	35.44	46.0167	53.06	68.8533
	EVM0011907	32.4667	37.2633	36.5	31.04	38.3667	60.6667	30.29	30.6967	32.5267	32.8967	40.88
	EVM0012477	879.923	821.193	970	775.343	972	1520.09	871.11	654.47	717.93	698.72	839.273
	EVM0015674	31.5833	46.99	80.9233	111.573	115.167	824.193	42.93	32.5667	50.4967	59.68	110.113
	EVM0016518	36.0433	38.46	36.04	31.6067	33.15	48.3867	32.9633	32.5267	29.1767	30.6667	37.5167
	EVM0018127	32.5567	36.3367	33.7633	31.6933	34.5033	103.55	35.6833	30.5233	30.6967	32.3933	36.6233
	EVM0018236	55.0367	76.06	68.5033	73.9767	72.4533	142.52	55.8167	67.5967	57.6667	64.8633	78.5967
	EVM0018842	28.6967	30.4233	31.1	41.2367	30.3	74.84	29.0833	29.1967	24.3567	25.7733	34.7733
	EVM0020469	19.2933	18.5667	22.17	21.14	21.79	40.78	18.3833	16.1167	19.2067	19.0433	18.81
	EVM0020655	40	60.93	55.9733	72.37	61.1633	119.917	37.4333	49.18	36.1933	38.67	54.4833
	EVM0024089	19.0567	19.56	18.41	19.41	19.25	45.46	17.8767	15.6933	16.33	16.1767	18.67
	EVM0024836	55.4433	57.0133	55.32	59.3667	57.03	147.637	52.99	48.9	46.7733	47.6033	65.93
	EVM0025419	13.9767	14.9167	15.1133	16.43	16.71	27.4867	11.75	14.6733	8.31667	7.98667	16.2033
	EVM0027466	22.2033	23.3467	25.14	31.7567	23.1033	49.4133	23.3233	24.12	24.17	22.04	24.85
	EVM0028986	550.13	964.87	1183.25	1416.72	1582.54	3541.26	674.963	742.847	873.103	970.103	1339.08
	EVM0030003	31.8667	45.2133	45.41	60.28	54.0233	122.91	28.6967	36.1133	28.65	33.4433	61.2833
	EVM0030494	58.9533	66.1167	63.8633	57.0533	56.3233	100.047	59.9167	57.6667	53.45	54.1567	59.7733
	EVM0030868	17.2967	20.1067	23.7767	21.7633	23.58	212.723	10.03	10.57	7.37	8.38	25.73
LOG	ID	0d	A1d	A2d	A4d	A6d	A10d	CH1d	CH2d	CH4d	CH6d	CH10d
	EVM0002239	3.8366	4.05947	3.89821	3.91711	3.83559	4.78153	3.80632	3.82443	3.53605	3.64693	4.18824
	EVM0003933	3.28885	4.06379	3.87873	3.12102	3.30012	6.52596	3.80081	3.77294	2.86526	2.43741	4.29327
	EVM0004074	5.48263	6.11714	6.29884	6.7252	6.55177	9.07031	5.55193	5.48843	5.31337	5.43752	6.44802
	EVM0006214	6.47092	6.48392	6.62654	6.70529	6.67624	6.94911	6.52769	6.47086	6.40764	6.46929	6.51475
	EVM0007541	3.75773	3.50292	3.60486	3.34199	3.60209	4.84883	3.45242	3.16779	3.17526	3.2918	3.70007
	EVM0008764	4.84181	5.54277	5.75239	5.897	6.10657	7.37231	5.18031	5.14731	5.52408	5.72955	6.10545
	EVM0011907	5.02089	5.21968	5.18982	4.95606	5.26178	5.92283	4.92077	4.94001	5.02355	5.03987	5.35332
	EVM0012477	9.78123	9.68158	9.92184	9.59869	9.92481	10.5699	9.76671	9.35418	9.4877	9.44857	9.713
	EVM0015674	4.98109	5.55428	6.33848	6.80185	6.84758	9.68684	5.42391	5.02532	5.65812	5.89918	6.78285
	EVM0016518	5.17166	5.26529	5.17153	4.98216	5.05094	5.59654	5.04279	5.02355	4.86674	4.9386	5.22946
	EVM0018127	5.02488	5.18335	5.07739	4.98611	5.10866	6.69418	5.15718	4.93184	4.94001	5.01763	5.19469
	EVM0018236	5.78232	6.24907	6.0981	6.209	6.17898	7.15502	5.80262	6.07888	5.84967	6.01933	6.2964
	EVM0018842	4.84281	4.92711	4.95884	5.36586	4.92125	6.22574	4.86212	4.86773	4.60624	4.68781	5.11991
	EVM0020469	4.27003	4.21464	4.47054	4.4019	4.44559	5.34979	4.20033	4.01048	4.26354	4.25121	4.23343
	EVM0020655	5.32193	5.92908	5.80667	6.17732	5.9346	6.90589	5.22625	5.62	5.17765	5.27314	5.76774
	EVM0024089	4.25222	4.28983	4.20242	4.27873	4.26679	5.50653	4.16001	3.97208	4.02945	4.01584	4.22265
	EVM0024836	5.79294	5.83323	5.78973	5.89158	5.83365	7.20591	5.72765	5.61176	5.54761	5.57299	6.04286
	EVM0025419	3.80495	3.89885	3.91775	4.03826	4.06264	4.78066	3.55459	3.87512	3.05601	2.99759	4.01822
	EVM0027466	4.4727	4.54514	4.65191	4.98899	4.53003	5.62683	4.5437	4.59216	4.59515	4.46205	4.63517
	EVM0028986	9.10363	9.91419	10.2085	10.4683	10.628	11.79	9.39867	9.53692	9.77001	9.92199	10.387
	EVM0030003	4.99398	5.49868	5.50494	5.91361	5.75551	6.94146	4.84281	5.17446	4.84046	5.06365	5.93742
	EVM0030494	5.8815	6.04694	5.99692	5.83424	5.81566	6.64453	5.90489	5.84967	5.74012	5.75907	5.90143
	EVM0030868	4.11242	4.3296	4.57147	4.44383	4.55949	7.73283	3.32625	3.4019	2.88166	3.06695	4.68538

## Sheet: Sheet5
Supplementary Table 5 ETH treatment related gene expression heatmap
FPKM	ID	0h	C2h	C4h	C6h	C8h	C10h	C12h	C14h	C16h	C18h	C20h	C22h	C24h	C2d	C4d	C6d	E2h	E4h	E6h	E8h	E10h	E12h	E14h	E16h	E18h	E20h	E22h	E24h	E2d	E4d	E6d
	EVM0000581	6.72667	4.25667	5.27667	5.41	4.75	6.06	6.43333	5.06333	4.83	3.80333	5.53667	4.17333	6.51667	5.82333	5.04333	4.48667	7.44333	27.6067	30.8933	32.36	17.06	7.89667	3.77333	2.35333	2.71333	2.15333	1.9	1.67	3.74	2.97	2.8
	EVM0004779	10.8533	8.95667	7.08	5.48667	8.68	11.6933	8.29333	10.05	7.85333	16.3233	10.3467	9.64	12.5833	8.20333	6.77	6.66	17.4967	34.98	40.82	61.03	60.4933	57.23	49.7533	59.1533	49.94	45.4133	49.54	50.3867	18.67	16.77	8.36667
	EVM0006770	4.79	3.69667	4.27	2.86333	3.28333	3.88667	5.32667	4.78	4.64667	10.0933	6.35	5.99333	7.35667	3.35	2.87	5.49667	3.47	6.53	8.47333	26.8367	60.32	75.2267	100.107	119.22	117.98	192.137	213.013	159.487	3.86	13.5233	3.02
	EVM0007899	1.93333	0	0.48	0	0.353333	0.153333	0.0633333	0.106667	0.106667	0.326667	0.42	0.306667	0.536667	0.07	0.59	0.486667	3.04	62.7667	75.1533	74.5767	43.0867	23.1467	14.92	10.9767	8.90667	4.65667	4.4	4.89667	0.11	0.333333	0.0566667
	EVM0008194	19.8333	19.1867	15.06	12.9333	17.57	16.4967	17.72	15.4667	19.12	16.2467	17.9067	17.6367	18.12	15.4167	13.47	13.82	34.1733	49.4967	44.5367	38.6967	33.92	23	16.9467	12.3067	9.97667	11.0233	8.56333	5.14667	8.49667	4.90333	4.10333
	EVM0011231	8.65	6.94333	7.39333	6.23	7.05667	8.61667	6.14333	7.18667	7.01	9.10667	6.46	7.43667	6.52333	5.21333	5.59667	8.09667	15.8533	28.0967	30.83	41.53	41.2067	45.68	43.1333	47.61	39.11	35.08	34.6733	17.8433	34.19	5.44	3.47667
	EVM0018129	8.62667	6.75667	8.29667	7.79	6.64667	7.69667	7.31667	6.67333	6.82333	7.42667	6.40333	7.49667	6.04667	7.60667	8.29667	8.51333	7.24333	11.7	14.1167	22.3967	24.3267	20.1433	19.7267	14.94	11.0133	12.2467	12.0167	10.41	4.80333	9.23	9.29333
	EVM0021327	12.0333	9.41	6.31667	8.56667	12.3667	15.1167	11.66	14.3433	17.99	16.21	17.7567	19.3	24.0667	22.04	21.6033	17.7233	17.9867	33.08	45.1267	52.52	28.8533	26.6767	19.5733	19.6133	18.93	19.84	19.83	21.1233	22.9167	21.02	18.7067
	EVM0023181	19.2733	16.5567	16.01	14.2833	16.8467	17.4867	16.88	15.8333	15.6167	16.5933	13.1433	14.3467	14.2333	22.3133	31.6	25	23.7367	48.01	66.5467	97.6633	99.88	94.0433	115.627	104.97	79.34	84.53	87.4567	51.8567	37.3433	42.15	37.18
	EVM0023914	6.26667	4.76667	5.12667	5.55	4.91	5.63333	3.38333	3.85333	4.44667	6.72	4.77	7.56333	7.89667	5.34667	9.04667	6.87333	5.71667	9.45	19.6133	36.5267	35.2933	24.1567	18.7333	11.0733	8.7	6.21667	6.19667	7.51333	16.5967	30.2633	24.02
	EVM0024323	4.27	4.92333	5.43	5.42333	5.65667	5.74	5.03333	6.59333	7.37333	9.61	11.9967	13.42	11.2467	6.29333	6.4	7	5.96333	13.76	21.0333	21.94	20.05	16.1433	16.6667	12.9333	14.4967	11.89	13.2033	25.9233	20.22	17.7467	15.5167
	EVM0024899	20.59	26.6933	16.3033	18.3433	19.5033	23.5933	17.3633	23.8133	19.4767	23.8933	20.0067	29.8733	19.4967	25.8533	32.3067	38.0433	42.7	46.3067	52.8533	38.1333	26.3133	30.7067	30.6967	49.72	47.2367	65.4367	75.3133	66.4967	72.75	77.8967	60.8067
	EVM0025200	21.05	17.3067	16.2867	17.6133	17.4267	28.1733	18.7333	19.8467	17.61	30.3733	17.3767	27.15	20.5467	18.36	40.79	42.89	24.75	22.4367	30.3967	57.1967	85.0867	90.76	103.83	90.6167	83.7867	87.9933	87.7867	46.53	14.91	46.4233	58.1433
	EVM0032305	28.5133	43.3467	39.05	36.9067	48.2833	46.41	43.3	43.8267	49.2367	45.03	54.8433	71.03	54.8133	69.3467	106.697	72.4967	64.95	121.473	169.82	98.1667	53.3933	45.8	40.7633	30.03	31.8467	36.0033	37.2333	40.3933	65.6167	79.7167	75.9
LOG	ID	0h	C2h	C4h	C6h	C8h	C10h	C12h	C14h	C16h	C18h	C20h	C22h	C24h	C2d	C4d	C6d	E2h	E4h	E6h	E8h	E10h	E12h	E14h	E16h	E18h	E20h	E22h	E24h	E2d	E4d	E6d
	EVM0000581	2.74989	2.08972	2.39963	2.43563	2.24793	2.59932	2.68557	2.34009	2.27202	1.92726	2.46902	2.0612	2.70413	2.54185	2.33438	2.16564	2.89595	4.78694	4.94922	5.01614	4.09255	2.98124	1.91584	1.23471	1.44007	1.10657	0.925999	0.739848	1.90304	1.57046	1.48543
	EVM0004779	3.44007	3.16296	2.82375	2.45593	3.1177	3.54761	3.05195	3.32912	2.97331	4.02886	3.37109	3.26903	3.65344	3.03621	2.75916	2.73552	4.12901	5.12846	5.3512	5.93145	5.9187	5.8387	5.63672	5.88639	5.64212	5.50504	5.63052	5.65497	4.22265	4.06781	3.06465
	EVM0006770	2.26003	1.88622	2.09424	1.5177	1.71516	1.95853	2.41323	2.25701	2.2162	3.33533	2.66676	2.58336	2.87905	1.74416	1.52105	2.45856	1.79494	2.70708	3.08293	4.74613	5.91456	6.23317	6.64539	6.89748	6.8824	7.58599	7.7348	7.31729	1.9486	3.75738	1.59455
	EVM0007899	0.95109	#NUM!	-1.05889	#NUM!	-1.5009	-2.70526	-3.98089	-3.22882	-3.22882	-1.61411	-1.25154	-1.70526	-0.897902	-3.8365	-0.761213	-1.03899	1.60407	5.97193	6.23177	6.22065	5.42917	4.53273	3.89918	3.45637	3.15489	2.2193	2.1375	2.2918	-3.18442	-1.58496	-4.14136
	EVM0008194	4.30986	4.26203	3.91265	3.69302	4.13504	4.0441	4.14731	3.95109	4.25701	4.02207	4.16242	4.14051	4.17951	3.94642	3.75168	3.78869	5.0948	5.62926	5.47692	5.27414	5.08406	4.52356	4.08293	3.62137	3.31856	3.46249	3.09817	2.36364	3.0869	2.29376	2.0368
	EVM0011231	3.1127	2.79563	2.88622	2.63923	2.81899	3.10713	2.61902	2.84532	2.80941	3.18692	2.69153	2.89466	2.70561	2.38221	2.48457	3.01733	3.98671	4.81233	4.94626	5.37608	5.36481	5.51349	5.43073	5.57319	5.28947	5.13258	5.11575	4.15731	5.0955	2.44361	1.7977
	EVM0018129	3.1088	2.75631	3.05253	2.96162	2.73263	2.94423	2.87119	2.73841	2.77048	2.89271	2.67882	2.90625	2.59614	2.92726	3.05253	3.08972	2.85665	3.54844	3.81933	4.48521	4.60447	4.33223	4.30208	3.90111	3.46118	3.61432	3.58696	3.3799	2.26404	3.20633	3.2162
	EVM0021327	3.58896	3.23419	2.65916	3.09873	3.62838	3.91807	3.5435	3.84231	4.16912	4.01881	4.15029	4.27053	4.58896	4.46205	4.43318	4.14758	4.16886	5.04789	5.49591	5.7148	4.85067	4.73751	4.29082	4.29376	4.2426	4.31034	4.30961	4.40077	4.51833	4.39369	4.22548
	EVM0023181	4.26853	4.04934	4.0009	3.83626	4.07439	4.12818	4.07724	3.98489	3.96501	4.05253	3.71626	3.84264	3.8312	4.47983	4.98185	4.64386	4.56905	5.58526	6.05629	6.60975	6.64212	6.55525	6.85333	6.71383	6.30998	6.40139	6.4505	5.69646	5.22278	5.39746	5.21645
	EVM0023914	2.6477	2.25298	2.35802	2.47249	2.29572	2.49399	1.75845	1.94611	2.15272	2.74846	2.25399	2.91902	2.98124	2.41864	3.17739	2.78101	2.51517	3.24031	4.29376	5.19088	5.14132	4.59435	4.22754	3.46902	3.12102	2.63614	2.63149	2.90945	4.05282	4.9195	4.58616
	EVM0024323	2.09424	2.29964	2.44095	2.43918	2.49995	2.52105	2.33151	2.72101	2.88232	3.26454	3.58456	3.74631	3.49143	2.65382	2.67807	2.80735	2.57612	3.78241	4.39461	4.45549	4.32553	4.01287	4.05889	3.69302	3.85765	3.57168	3.72283	4.69618	4.33771	4.14948	3.95575
	EVM0024899	4.36387	4.73841	4.0271	4.19718	4.28565	4.56031	4.11797	4.5737	4.28367	4.57854	4.32241	4.90079	4.28516	4.69228	5.01376	5.24957	5.41616	5.53315	5.72392	5.25298	4.71772	4.94048	4.94001	5.63575	5.56184	6.03203	6.23483	6.05521	6.18488	6.28349	5.92616
	EVM0025200	4.39575	4.11326	4.02562	4.1386	4.12322	4.81626	4.22754	4.31082	4.13832	4.92473	4.11908	4.76288	4.36083	4.19849	5.35014	5.42257	4.62936	4.48779	4.92584	5.83786	6.41086	6.50398	6.69808	6.5017	6.38865	6.45932	6.45593	5.54009	3.89821	5.53678	5.86154
	EVM0032305	4.83356	5.43785	5.28725	5.20581	5.59345	5.53636	5.4363	5.45374	5.62166	5.49281	5.77724	6.15036	5.77645	6.11575	6.73737	6.17984	6.02126	6.9245	7.40786	6.61716	5.73859	5.51728	5.3492	4.90833	4.99307	5.17006	5.21852	5.33605	6.03599	6.31681	6.24603
